# Supplementary material for: T-Cell Cytokine Response in Salmonella Typhimurium-Vaccinated versus Infected Pigs
Source: Vaccines (Basel). 2021 Aug 2;9(8):845. doi: 10.3390/vaccines9080845 (PMC8402558; doi:10.3390/vaccines9080845)
Supplement: Supplementary file 1 [file vaccines-09-00845-s001.zip]

Archive with 1 entries (1 files):
- vaccines-1292300-supplementary.pdf
